# Supplementary material for: Nano-Encapsulated Melatonin: A Promising Mucosal Adjuvant in Intranasal Immunization against Chronic Experimental T. gondii Infection
Source: Trop Med Infect Dis. 2022 Nov 27;7(12):401. doi: 10.3390/tropicalmed7120401 (PMC9785012; doi:10.3390/tropicalmed7120401)
Supplement: Supplementary file 1 [file tropicalmed-07-00401-s001.zip]

Archive with 1 entries (1 files):
- tropicalmed-2019225-supplementary.pdf
